# Supplementary material for: Comparative in vitro evaluation of contact activity of fluralaner, spinosad, phoxim, propoxur, permethrin and deltamethrin against the northern fowl mite, Ornithonyssus sylviarum
Source: Parasit Vectors. 2017 Aug 3;10:358. doi: 10.1186/s13071-017-2289-z (PMC5541702; doi:10.1186/s13071-017-2289-z)
Supplement: Additional file 1: Table S1. — Raw northern fowl mite mortality data for trials of acaricides using filter paper packets. Second column has the pesticide and its concentration in ppm. Abbreviations: Cont, carrier control (butanol/olive oil); Spin, spinosad; Prop, propoxur; Phox, phoxim; Flur, fluralaner; Perm, permethrin; Delt, deltamethrin. (XLSX 52 kb) [file 13071_2017_2289_MOESM1_ESM.xlsx]

## Sheet: Sheet1
Date	ChemicalPPM	Rep	Packet#	48hAdultsDead	48hAdultsAlive	Notes
2019-02-14	Cont		1	3	26
2019-02-14	Cont		2	6	20
2019-02-14	Cont		3	7	19
2019-02-14	Spin4000		1	30	1
2019-02-14	Spin4000		2	29	1
2019-02-14	Spin4000		3	30	0
2019-02-14	Spin400		1	4	23
2019-02-14	Spin400		2	12	17
2019-02-14	Spin400		3	8	20
2019-02-14	Spin40		1	4	26
2019-02-14	Spin40		2	1	28
2019-02-14	Spin40		3	4	26
2019-02-14	Prop1000		1	30	0
2019-02-14	Prop1000		2	30	0
2019-02-14	Prop1000		3	30	0
2019-02-14	Prop100		1	22	8
2019-02-14	Prop100		2	21	4
2019-02-14	Prop100		3	23	5
2019-02-14	Prop10		1	1	26
2019-02-14	Prop10		2	2	27
2019-02-14	Prop10		3	3	27
2019-02-14	Phox2000		1	34	0
2019-02-14	Phox2000		2	34	0
2019-02-14	Phox2000		3	30	0
2019-02-14	Phox200		1	2	28
2019-02-14	Phox200		2	1	27
2019-02-14	Phox200		3	8	18
2019-02-14	Phox20		1	4	26
2019-02-14	Phox20		2	8	22
2019-02-14	Phox20		3	1	29
2019-02-21	Cont		1	1	15	mite escape (< 25 mites)
2019-02-21	Cont		2	3	27
2019-02-21	Cont		3	8	21
2019-02-21	Spin200		1	2	28
2019-02-21	Spin200		2	2	28
2019-02-21	Spin400		1	2	28
2019-02-21	Spin400		2	0	16
2019-02-21	Spin1000		1	13	16
2019-02-21	Spin1000		2	8	22
2019-02-21	Spin2000		1	25	6
2019-02-21	Spin2000		2	28	2
2019-02-21	Spin4000		1	30	0
2019-02-21	Spin4000		2	30	0
2019-02-28	Prop31		1	0	0	mite escape
2019-02-28	Prop31		2	6	24
2019-02-28	Prop63		1	16	14
2019-02-28	Prop63		2	2	0	mite escape
2019-02-28	Prop125		1	25	4
2019-02-28	Prop125		2	30	1
2019-02-28	Prop250		1	30	0
2019-02-28	Prop250		2	30	0
2019-02-28	Prop500		1	30	0
2019-02-28	Prop500		2	30	0
2019-02-28	Phox250		1	8	22
2019-02-28	Phox250		2	8	28
2019-02-28	Phox500		1	30	1
2019-02-28	Phox500		2	25	5
2019-02-28	Phox1000		1	30	0
2019-02-28	Phox1000		2	30	0
2019-02-28	Phox1500		1	30	0
2019-02-28	Phox1500		2	30	0
2019-02-28	Phox2000		1	30	0
2019-02-28	Phox2000		2	30	0
2019-03-07	Cont		1	7	25
2019-03-07	Cont		2	6	25
2019-03-07	Cont		3	5	28
2019-03-07	Flur1000		1	30	0
2019-03-07	Flur1000		2	30	0
2019-03-07	Flur1000		3	30	0
2019-03-07	Flur100		1	30	0
2019-03-07	Flur100		2	30	0
2019-03-07	Flur100		3	30	0
2019-03-07	Flur10		1	30	0
2019-03-07	Flur10		2	29	0
2019-03-07	Flur10		3	29	1
2019-03-07	Perm1000		1	1	19	mite escape
2019-03-07	Perm1000		2	2	15	mite escape
2019-03-07	Perm1000		3	5	25
2019-03-07	Perm100		1	1	29
2019-03-07	Perm100		2	2	26
2019-03-07	Perm100		3	1	31
2019-03-07	Perm10		1	2	31
2019-03-07	Perm10		2	1	32
2019-03-07	Perm10		3	2	32
2019-03-07	Delt1000		1	5	25
2019-03-07	Delt1000		2	3	27
2019-03-07	Delt1000		3	5	25
2019-03-07	Delt100		1	4	25
2019-03-07	Delt100		2	5	25
2019-03-07	Delt100		3	4	26
2019-03-07	Delt10		1	1	28
2019-03-07	Delt10		2	2	28
2019-03-07	Delt10		3	4	26
2019-03-14	Cont		1	3	27
2019-03-14	Cont		2	5	24
2019-03-14	Cont		3	3	29
2019-03-14	Flur20		1	30	0
2019-03-14	Flur20		2	30	0
2019-03-14	Flur20		3	30	0
2019-03-14	Flur10		1	6	1	mite escape
2019-03-14	Flur10		2	30	0
2019-03-14	Flur10		3	30	0
2019-03-14	Flur5		1	19	4	mite escape
2019-03-14	Flur5		2	24	6
2019-03-14	Flur5		3	26	4
2019-03-14	Flur2		1	19	12
2019-03-14	Flur2		2	10	20
2019-03-14	Flur2		3	11	33
2019-03-14	Flur1		1	0	0	mite escape
2019-03-14	Flur1		2	1	29
2019-03-14	Flur1		3	2	29
2019-03-21	Cont		1	3	27
2019-03-21	Cont		2	2	28
2019-03-21	Cont		3	0	30
2019-03-21	Flur20		1	29	0
2019-03-21	Flur20		2	30	0
2019-03-21	Flur20		3	28	0
2019-03-21	Flur10		1	30	0
2019-03-21	Flur10		2	30	0
2019-03-21	Flur10		3	29	1
2019-03-21	Flur5		1	28	1
2019-03-21	Flur5		2	28	2
2019-03-21	Flur5		3	28	3
2019-03-21	Flur2		1	17	13
2019-03-21	Flur2		2	12	17
2019-03-21	Flur2		3	10	19
2019-03-21	Flur1		1	12	18
2019-03-21	Flur1		2	12	18
2019-03-21	Flur1		3	15	14
2019-04-04	Cont		1	4	26
2019-04-04	Cont		2	4	17	mite escape
2019-04-04	Cont		3	4	26
2019-04-04	Flur20		1	25	1
2019-04-04	Flur20		2	26	0
2019-04-04	Flur20		3	30	0
2019-04-04	Flur10		1	29	0
2019-04-04	Flur10		2	30	0
2019-04-04	Flur10		3	30	0
2019-04-04	Flur5		1	20	5
2019-04-04	Flur5		2	26	4
2019-04-04	Flur5		3	27	3
2019-04-04	Flur2		1	12	17
2019-04-04	Flur2		2	11	19
2019-04-04	Flur2		3	15	15
2019-04-04	Flur1		1	4	26
2019-04-04	Flur1		2	5	20
2019-04-04	Flur1		3	3	25
